# Supplementary material for: Hungarian Fine-to-Coarse Aggregate, a Possible Constituent of Near-Vessel Structural Concrete of Nuclear Power Plants
Source: Materials (Basel). 2023 May 4;16(9):3520. doi: 10.3390/ma16093520 (PMC10179888; doi:10.3390/ma16093520)
Supplement: Supplementary file 1 [file materials-16-03520-s001.zip]

Archive with 1 entries (1 files):
- materials-2300602-supplementary.pdf
